# Supplementary material for: A Multicellular Network Mechanism for Temperature-Robust Food Sensing
Source: Cell Rep. 2020 Dec 22;33(12):108521. doi: 10.1016/j.celrep.2020.108521 (PMC7773553; doi:10.1016/j.celrep.2020.108521)
Supplement: Table S1. Bayesian Analyses of Lifespan across All Genotypes and Conditions, Related to Figures 1 and S2 [file mmc2.xlsx]

## Sheet: 15°C Lifespan Means
Table S1. Bayesian analyses of lifespan across all genotypes and conditions
Bayesian estimates of the mean lifespan and standard deviation per food level per genotype across all trials at 15°C
Genotype	Food Level (cells/ml)	n	Censored	Trials	Mean Lifespan (Days)	St Dev Lifespan (± Days)
N2	S-basal	168	56	5	61.4781	1.31736
N2	20000000	146	86	5	65.7189	1.5515
N2	60000000	149	76	5	46.7167	1.18983
N2	600000000	112	113	5	29.7718	1.15381
N2	2000000000	159	66	5	42.2904	2.57962
N2	10000000000	161	64	5	36.2189	2.05873
tph-1(n4622)	S-basal	120	60	4	50.6514	1.23118
tph-1(n4622)	20000000	94	86	4	63.3028	1.22853
tph-1(n4622)	60000000	140	40	4	47.9665	1.3514
tph-1(n4622)	600000000	157	23	4	34.7136	1.08306
tph-1(n4622)	2000000000	165	15	4	42.9699	1.1809
tph-1(n4622)	10000000000	165	15	4	35.6624	1.19158
daf-7(ok3125)	S-basal	148	32	4	59.062	1.93915
daf-7(ok3125)	20000000	157	23	4	56.849	1.62377
daf-7(ok3125)	60000000	144	36	4	39.7106	1.56067
daf-7(ok3125)	600000000	163	17	4	36.0991	1.37474
daf-7(ok3125)	2000000000	171	9	4	44.5211	1.20376
daf-7(ok3125)	10000000000	164	16	4	46.477	1.18867
tph-1(n4622); daf-7(ok3125)	S-basal	141	39	4	47.9843	1.73011
tph-1(n4622); daf-7(ok3125)	20000000	155	25	4	53.2695	2.04329
tph-1(n4622); daf-7(ok3125)	60000000	147	35	4	45.0729	1.74036
tph-1(n4622); daf-7(ok3125)	600000000	157	21	4	37.8033	1.37373
tph-1(n4622); daf-7(ok3125)	2000000000	169	11	4	43.3609	1.2703
tph-1(n4622); daf-7(ok3125)	10000000000	171	9	4	45.4565	1.22073

## Sheet: 17.5°C Lifespan Means
Table S1. Bayesian analyses of lifespan across all genotypes and conditions
Bayesian estimates of the mean lifespan and standard deviation per food level per genotype across all trials at 17.5°C
Genotype	Food Level (cells/ml)	n	Censored	Trials	Mean Lifespan (Days)	St Dev Lifespan (± Days)
N2	S-basal	155	48	3	43.9149	2.6093
N2	20000000	138	62	3	50.5613	1.96191
N2	60000000	133	66	3	40.8121	1.60951
N2	600000000	133	67	3	22.871	1.43485
N2	2000000000	136	64	3	30.0383	2.19259
N2	10000000000	164	36	3	26.7444	1.7849
tph-1(n4622)	S-basal	126	80	3	39.3007	2.90931
tph-1(n4622)	20000000	85	115	3	48.0116	2.32873
tph-1(n4622)	60000000	143	59	3	40.2555	2.38736
tph-1(n4622)	600000000	165	33	3	26.1501	2.35208
tph-1(n4622)	2000000000	190	13	3	34.1406	1.7043
tph-1(n4622)	10000000000	189	10	3	27.9046	1.36689
daf-7(ok3125)	S-basal	143	61	3	43.4512	3.89407
daf-7(ok3125)	20000000	152	37	3	43.6867	1.34447
daf-7(ok3125)	60000000	143	42	3	37.0838	1.27691
daf-7(ok3125)	600000000	154	35	3	30.0131	1.39348
daf-7(ok3125)	2000000000	172	21	3	34.6413	1.07452
daf-7(ok3125)	10000000000	180	12	3	35.6661	1.37953
tph-1(n4622); daf-7(ok3125)	S-basal	153	44	3	38.3897	3.02534
tph-1(n4622); daf-7(ok3125)	20000000	130	50	3	40.4868	1.31576
tph-1(n4622); daf-7(ok3125)	60000000	140	40	3	36.6308	1.763
tph-1(n4622); daf-7(ok3125)	600000000	164	16	3	29.2553	2.06725
tph-1(n4622); daf-7(ok3125)	2000000000	166	13	3	33.5066	1.36994
tph-1(n4622); daf-7(ok3125)	10000000000	176	6	3	35.0125	1.46722

## Sheet: 20°C Lifespan Means
Table S1. Bayesian analyses of lifespan across all genotypes and conditions
Bayesian estimates of the mean lifespan and standard deviation per food level per genotype across all trials at 20°C
Genotype	Food Level (cells/ml)	n	Censored	Trials	Mean Lifespan (Days)	St Dev Lifespan (± Days)
N2	S-basal	251	72	6	40.6918	0.732654
N2	20000000	390	165	11	40.4689	0.511937
N2	60000000	394	132	9	31.9662	0.880662
N2	600000000	404	165	9	23.8997	0.520104
N2	2000000000	525	105	12	32.6603	0.583135
N2	10000000000	285	60	7	25.8917	0.726054
tph-1(n4622)	S-basal	84	96	4	32.7179	1.13163
tph-1(n4622)	20000000	88	92	4	38.4907	1.16577
tph-1(n4622)	60000000	120	60	4	33.1642	0.90797
tph-1(n4622)	600000000	157	23	4	26.6601	0.749241
tph-1(n4622)	2000000000	154	26	4	34.7759	0.851591
tph-1(n4622)	10000000000	158	21	4	26.4647	1.05641
daf-7(ok3125)	S-basal	145	35	4	37.1301	1.12685
daf-7(ok3125)	20000000	153	27	4	36.8102	1.32311
daf-7(ok3125)	60000000	142	38	4	33.839	0.924999
daf-7(ok3125)	600000000	149	31	4	27.8183	0.90169
daf-7(ok3125)	2000000000	166	14	4	32.7238	0.909711
daf-7(ok3125)	10000000000	162	18	4	30.9359	1.05492
tph-1(n4622); daf-7(ok3125)	S-basal	146	34	4	33.542	1.08141
tph-1(n4622); daf-7(ok3125)	20000000	140	40	4	35.4714	0.993706
tph-1(n4622); daf-7(ok3125)	60000000	135	45	4	32.9635	1.05752
tph-1(n4622); daf-7(ok3125)	600000000	148	32	4	28.725	0.889231
tph-1(n4622); daf-7(ok3125)	2000000000	165	15	4	31.6753	1.0945
tph-1(n4622); daf-7(ok3125)	10000000000	170	10	4	30.6324	0.907124

## Sheet: 25°C Lifespan Means
Table S1. Bayesian analyses of lifespan across all genotypes and conditions
Bayesian estimates of the mean lifespan and standard deviation per food level per genotype across all trials at 25°C
Genotype	Food Level (cells/ml)	n	Censored	Trials	Mean Lifespan (Days)	St Dev Lifespan (± Days)
N2	S-basal	181	44	5	25.353	0.843801
N2	20000000	173	37	5	25.3424	0.547116
N2	60000000	145	35	4	22.5369	0.778223
N2	600000000	151	15	4	18.1483	0.655306
N2	2000000000	243	27	6	20.6118	1.03833
N2	10000000000	221	34	6	17.0315	0.537955
tph-1(n4622)	S-basal	170	55	5	22.9816	0.566171
tph-1(n4622)	20000000	135	45	4	24.7422	0.755137
tph-1(n4622)	60000000	151	29	4	23.6183	0.714494
tph-1(n4622)	600000000	162	18	4	18.9381	0.685416
tph-1(n4622)	2000000000	165	15	4	20.6613	1.3141
tph-1(n4622)	10000000000	209	16	5	18.8722	0.844105
daf-7(ok3125)	S-basal	208	17	5	24.6022	0.843106
daf-7(ok3125)	20000000	160	20	4	23.1422	1.01327
daf-7(ok3125)	60000000	158	22	4	21.657	0.844774
daf-7(ok3125)	600000000	166	14	4	19.5935	0.690817
daf-7(ok3125)	2000000000	214	11	5	21.5692	0.883742
daf-7(ok3125)	10000000000	211	14	5	19.7746	0.670879
tph-1(n4622); daf-7(ok3125)	S-basal	194	31	5	23.1937	0.592891
tph-1(n4622); daf-7(ok3125)	20000000	144	36	4	23.3272	0.721142
tph-1(n4622); daf-7(ok3125)	60000000	148	32	4	21.9944	0.727838
tph-1(n4622); daf-7(ok3125)	600000000	159	21	4	20.3447	0.625216
tph-1(n4622); daf-7(ok3125)	2000000000	165	15	4	21.7095	1.0956
tph-1(n4622); daf-7(ok3125)	10000000000	213	12	5	20.2794	0.581535

## Sheet: Lifespan Distribution Overlap
Table S1. Bayesian analyses of lifespan across all genotypes and conditions
Pairwise comparison of the overlap between the distributions of lifespans for each genotype per food level per temperature
A value of 0.5 corresponds to 100% overlap between the distributions being compared. A value of 0 means that the distributions being compared are completely separate.
Genotype			N2 - Wild Type																								tph-1(n4622)
	Temperature		15°C						17.5°C						20°C						25°C						15°C						17.5°C						20°C						25°C
		Food Level (cells/ml)	S-basal	20000000	60000000	600000000	2000000000	10000000000	S-basal	20000000	60000000	600000000	2000000000	10000000000	S-basal	20000000	60000000	600000000	2000000000	10000000000	S-basal	20000000	60000000	600000000	2000000000	10000000000	S-basal	20000000	60000000	600000000	2000000000	10000000000	S-basal	20000000	60000000	600000000	2000000000	10000000000	S-basal	20000000	60000000	600000000	2000000000	10000000000	S-basal	20000000	60000000	600000000	2000000000
N2 - Wild Type	15°C	S-basal	0.5	0.0208	0	0	0	0	0.0002	0.0011	0	0	0.0002	0	0	0	0	0	0	0	0	0	0	0	0	0	0	0.1451	0	0	0	0	0.0003	0.0005	0	0	0	0	0	0	0	0	0	0	0	0	0	0	0
		20000000	0.0196	0.5	0	0	0	0	0.0001	0.0003	0	0	0.0001	0	0	0	0	0	0	0	0	0	0	0	0	0	0	0.0982	0	0	0	0	0	0	0	0	0	0	0	0	0	0	0	0	0	0	0	0	0
		60000000	0	0	0.5	0	0.0525	0.0008	0.1358	0.0377	0.0047	0	0.0018	0	0.0003	0.0003	0	0	0	0	0	0	0	0	0	0	0.0108	0	0.2347	0	0.015	0	0.0159	0.2784	0.0129	0	0.0005	0	0	0.0004	0	0	0	0	0	0	0	0	0
		600000000	0	0	0	0.5	0.0002	0.0071	0.0011	0	0.0002	0.0013	0.4556	0.066	0	0	0.0623	0.0002	0.0178	0.0036	0.0025	0.001	0.0003	0	0	0	0	0	0	0.0033	0	0.0014	0.0057	0	0.0022	0.0662	0.0168	0.1282	0.0365	0	0.0147	0.0114	0.0025	0.02	0	0.0008	0.0003	0	0
		2000000000	0	0	0.0559	0.0002	0.5	0.031	0.3116	0.0083	0.2992	0	0.0036	0.0002	0.2596	0.2255	0.0007	0	0.0012	0.0001	0.0001	0	0	0	0	0	0.0047	0	0.0249	0.0063	0.396	0.0114	0.1965	0.0492	0.2635	0.0006	0.0086	0.0001	0.0015	0.0794	0.0021	0.0001	0.0055	0.0001	0	0	0	0	0
		10000000000	0	0	0.0004	0.0061	0.0333	0.5	0.0154	0.0005	0.0374	0.0006	0.0195	0.0024	0.0208	0.024	0.0278	0.0006	0.0406	0.0009	0.0006	0.0006	0.0005	0.0001	0.0004	0.0001	0.0001	0	0.0005	0.2376	0.0054	0.4014	0.1642	0.0018	0.0872	0.0048	0.1933	0.0033	0.0565	0.146	0.0698	0.0009	0.2316	0.0008	0.0005	0.0007	0.0005	0.0002	0.0004
	17.5°C	S-basal	0.0003	0	0.1374	0.001	0.3112	0.0146	0.5	0.0222	0.1215	0	0.0033	0.0007	0.0858	0.0719	0.0018	0.0001	0.0021	0.0003	0.0003	0.0003	0	0	0	0	0.012	0	0.0717	0.0042	0.3528	0.0066	0.096	0.1	0.1267	0.0005	0.0056	0.0007	0.0021	0.0289	0.0026	0.0006	0.0045	0.0004	0.0001	0.0001	0	0	0
		20000000	0.0009	0.0002	0.0384	0	0.0088	0.0007	0.0213	0.5	0.002	0	0.0014	0	0.0009	0.0008	0.0001	0	0.0001	0	0	0	0	0	0	0	0.4812	0.0003	0.1124	0.0003	0.0027	0.0002	0.0045	0.1685	0.0022	0	0.0005	0	0.0001	0.0005	0.0002	0	0.0003	0	0	0	0	0	0
		60000000	0.0001	0	0.0045	0.0001	0.2992	0.0353	0.129	0.0021	0.5	0	0.0036	0.0002	0.4666	0.3977	0.0008	0	0.0007	0	0	0	0	0	0	0	0.0008	0	0.0023	0.004	0.1185	0.0105	0.2903	0.0108	0.4151	0.0005	0.0083	0.0001	0.0011	0.104	0.0013	0	0.0034	0	0	0	0	0	0
		600000000	0	0	0	0.0016	0	0.0006	0	0	0	0.5	0.0049	0.0414	0	0	0.0005	0.2231	0.0002	0.0286	0.0563	0.0447	0.4019	0.0062	0.0834	0.0027	0	0	0	0.0001	0	0	0.0004	0	0.0001	0.0926	0.0006	0.0108	0.0003	0	0.0002	0.0128	0.0002	0.0204	0.4656	0.1017	0.2978	0.0136	0.1105
		2000000000	0.0004	0.0001	0.0017	0.459	0.0041	0.0201	0.0029	0.0012	0.0036	0.0045	0.5	0.0875	0.0033	0.0035	0.1401	0.0038	0.0703	0.0201	0.0138	0.0118	0.0025	0.0001	0.0007	0.0001	0.0013	0.0001	0.0015	0.0226	0.0021	0.0138	0.0122	0.0019	0.0055	0.0823	0.0441	0.1598	0.0912	0.0051	0.0563	0.0397	0.0177	0.0431	0.0023	0.0084	0.004	0.0003	0.0011
		10000000000	0	0	0	0.0663	0.0001	0.0024	0.0005	0	0	0.0407	0.0851	0.5	0	0.0001	0.01	0.0512	0.0054	0.3053	0.207	0.1944	0.019	0.0008	0.0042	0.0005	0	0	0	0.0017	0	0.0015	0.0033	0	0.0005	0.4062	0.005	0.2735	0.0058	0.0005	0.0034	0.4901	0.0017	0.4432	0.0227	0.1219	0.0417	0.0012	0.0068
	20°C	S-basal	0	0	0.0007	0	0.2622	0.0226	0.089	0.0008	0.4643	0	0.0034	0	0.5	0.3968	0	0	0	0	0	0	0	0	0	0	0	0	0.0002	0	0.0462	0.0012	0.2827	0.0076	0.417	0.0006	0.0042	0.0001	0	0.0508	0	0	0.0001	0	0	0	0	0	0
		20000000	0	0	0.0004	0	0.2229	0.0222	0.0723	0.0008	0.4025	0	0.0037	0.0001	0.3944	0.5	0	0	0	0	0	0	0	0	0	0	0	0	0	0	0.0246	0.0015	0.3117	0.006	0.4604	0.0005	0.005	0.0001	0	0.056	0	0	0	0	0	0	0	0	0
		60000000	0	0	0	0.0646	0.0008	0.0275	0.0016	0.0001	0.0004	0.0003	0.1415	0.0088	0	0	0.5	0	0.2457	0	0.0002	0	0	0	0	0	0	0	0	0.0263	0	0.0074	0.0129	0.0004	0.0051	0.0139	0.1001	0.0108	0.2919	0.0001	0.1639	0.0001	0.0131	0.0011	0	0	0	0	0
		600000000	0	0	0	0.0001	0	0.0006	0	0	0	0.2188	0.0038	0.0506	0	0	0	0.5	0	0.015	0.0647	0.0294	0.0648	0	0.0063	0	0	0	0	0	0	0	0.0008	0	0	0.1408	0.0005	0.0083	0	0	0	0.0028	0	0.0159	0.1089	0.1627	0.3619	0	0.017
		2000000000	0	0	0	0.0187	0.0017	0.0396	0.0021	0.0001	0.0008	0.0002	0.0705	0.0048	0	0	0.2459	0	0.5	0	0	0	0	0	0	0	0	0	0	0.0475	0	0.0127	0.0177	0.0004	0.0063	0.0093	0.1683	0.004	0.4813	0.0003	0.3123	0	0.0201	0.0007	0	0	0	0	0
		10000000000	0	0	0	0.0031	0.0001	0.0009	0.0003	0	0	0.0273	0.0189	0.3068	0	0	0	0.0135	0	0.5	0.3031	0.2653	0.0031	0	0.0007	0	0	0	0	0	0	0	0.0016	0	0.0004	0.4509	0.001	0.0753	0	0	0	0.2225	0	0.316	0.0015	0.1303	0.0125	0	0.0019
	25°C	S-basal	0	0	0	0.0021	0.0001	0.0006	0.0002	0	0	0.0556	0.0152	0.2077	0	0	0	0.0633	0	0.2972	0.5	0.492	0.0087	0	0.0015	0	0	0	0	0	0	0	0.0016	0	0.0002	0.3598	0.0008	0.0472	0.0002	0	0.0001	0.114	0	0.1868	0.0119	0.2778	0.0516	0	0.0046
		20000000	0	0	0	0.0006	0.0001	0.0006	0.0003	0	0	0.0433	0.0108	0.1882	0	0	0	0.025	0	0.2644	0.4988	0.5	0.0046	0	0.0013	0	0	0	0	0	0	0	0.0013	0	0.0001	0.3426	0.0008	0.0359	0	0	0	0.0722	0	0.1514	0.0032	0.241	0.0278	0	0.0037
		60000000	0	0	0	0.0001	0	0.0004	0.0001	0	0	0.4041	0.0025	0.018	0	0	0	0.0655	0	0.0028	0.0089	0.0046	0.5	0.0006	0.0644	0.0002	0	0	0	0	0	0	0.0005	0	0	0.0528	0.0004	0.0025	0	0	0	0.0015	0	0.0042	0.2985	0.0217	0.1327	0.0019	0.0946
		600000000	0	0	0	0	0	0.0001	0	0	0	0.006	0	0.0009	0	0	0	0	0	0	0	0	0.0007	0.5	0.0222	0.0897	0	0	0	0	0	0	0	0	0	0.0038	0	0	0	0	0	0	0	0	0	0	0.0001	0.1791	0.039
		2000000000	0	0	0	0	0	0.0003	0	0	0	0.0824	0.001	0.004	0	0	0	0.0062	0	0.0007	0.0017	0.0009	0.0642	0.0235	0.5	0.0016	0	0	0	0	0	0	0.0001	0	0	0.0159	0.0001	0.0003	0	0	0	0	0	0.0005	0.0236	0.0027	0.0133	0.0813	0.49
		10000000000	0	0	0	0	0	0.0001	0	0	0	0.0026	0	0.0006	0	0	0	0	0	0	0	0	0.0001	0.0879	0.0019	0.5	0	0	0	0	0	0	0	0	0	0.0021	0	0	0	0	0	0	0	0	0	0	0	0.0165	0.0088
tph-1(n4622)	15°C	S-basal	0	0	0.0122	0	0.0051	0	0.0128	0.4827	0.0009	0	0.0014	0	0	0	0	0	0	0	0	0	0	0	0	0	0.5	0	0.0699	0	0.0001	0	0.003	0.1295	0.0015	0	0.0003	0	0	0	0	0	0	0	0	0	0	0	0
		20000000	0.1508	0.0982	0	0	0	0	0.0001	0.0006	0	0	0.0001	0	0	0	0	0	0	0	0	0	0	0	0	0	0	0.5	0	0	0	0	0	0.0001	0	0	0	0	0	0	0	0	0	0	0	0	0	0	0
		60000000	0	0	0.2337	0	0.0278	0.0004	0.0662	0.1134	0.0021	0	0.0016	0	0	0	0	0	0	0	0	0	0	0	0	0	0.0662	0	0.5	0	0.0043	0	0.0083	0.4821	0.0072	0	0.0006	0	0	0	0	0	0	0	0	0	0	0	0
		600000000	0	0	0	0.0032	0.0056	0.2368	0.0039	0.0003	0.0033	0.0001	0.0224	0.0017	0	0	0.03	0	0.0466	0	0	0	0	0	0	0	0	0	0	0.5	0	0.2702	0.0559	0.0011	0.0217	0.0049	0.361	0.0017	0.0908	0.0094	0.1286	0	0.4867	0.0001	0	0	0	0	0
		2000000000	0	0	0.0146	0	0.3995	0.006	0.3483	0.003	0.1193	0	0.0026	0	0.0459	0.0233	0	0	0	0	0	0	0	0	0	0	0.0001	0	0.0042	0	0.5	0.0001	0.0962	0.029	0.1289	0.0001	0.0018	0	0	0.0061	0	0	0	0	0	0	0	0	0
		10000000000	0	0	0	0.0013	0.0127	0.3996	0.0067	0.0003	0.0096	0.0001	0.0126	0.0015	0.0011	0.001	0.0078	0	0.0112	0	0	0	0	0	0	0	0	0	0	0.2701	0.0002	0.5	0.0982	0.0017	0.0401	0.0039	0.204	0.0009	0.0343	0.0417	0.0449	0	0.2642	0	0	0	0	0	0
	17.5°C	S-basal	0.0001	0	0.0147	0.0057	0.1988	0.161	0.0991	0.0037	0.2926	0.0008	0.012	0.0031	0.2827	0.3123	0.015	0.0007	0.0179	0.0015	0.0014	0.0014	0.0004	0.0001	0.0002	0	0.0029	0	0.0088	0.0564	0.0969	0.1	0.5	0.0159	0.3826	0.0038	0.0543	0.0039	0.0233	0.3754	0.0246	0.0018	0.0551	0.0018	0.0004	0.0011	0.0007	0	0.0001
		20000000	0.0002	0	0.2767	0.0002	0.0465	0.003	0.0996	0.1695	0.0117	0	0.0015	0	0.0064	0.0059	0.0004	0	0.0005	0	0	0	0	0	0	0	0.1296	0	0.4813	0.0012	0.0284	0.0014	0.0158	0.5	0.0151	0	0.0014	0.0001	0.0006	0.0036	0.0004	0	0.0013	0	0	0	0	0	0
		60000000	0	0	0.0124	0.002	0.2654	0.0863	0.1246	0.0025	0.4071	0.0001	0.0063	0.0008	0.4229	0.4611	0.0049	0	0.0066	0.0003	0.0002	0.0002	0	0	0	0	0.001	0	0.0065	0.0226	0.1254	0.0418	0.3824	0.015	0.5	0.0018	0.0232	0.0007	0.0075	0.2198	0.0087	0.0005	0.0211	0.0002	0	0.0001	0	0	0
		600000000	0	0	0	0.0647	0.0006	0.0051	0.0007	0	0.0005	0.0932	0.0815	0.4036	0.0006	0.0006	0.0148	0.1389	0.0091	0.4561	0.3569	0.346	0.0567	0.0034	0.0158	0.0023	0	0	0	0.0053	0.0002	0.0038	0.0032	0.0001	0.0014	0.5	0.0088	0.2257	0.0115	0.0015	0.009	0.3951	0.0051	0.4442	0.0695	0.2527	0.1183	0.0049	0.0207
		2000000000	0	0	0.0006	0.017	0.0082	0.1888	0.005	0.0003	0.0078	0.0004	0.0424	0.0055	0.0045	0.0044	0.1045	0.0005	0.1701	0.0008	0.0008	0.0008	0.0003	0	0.0001	0	0.0003	0	0.0005	0.36	0.0021	0.2024	0.0532	0.0012	0.0261	0.0088	0.5	0.0057	0.2228	0.0211	0.28	0.0013	0.3332	0.0014	0.0003	0.0007	0.0004	0.0001	0
		10000000000	0	0	0	0.1294	0.0001	0.0026	0.0005	0	0.0001	0.0091	0.1596	0.2786	0.0001	0.0001	0.0112	0.0092	0.0048	0.0806	0.0492	0.0356	0.0036	0	0.0008	0	0	0	0	0.0017	0.0001	0.0007	0.0034	0	0.001	0.2244	0.0054	0.5	0.0082	0.0004	0.0038	0.1823	0.0012	0.1747	0.0038	0.0233	0.0079	0	0.0013
	20°C	S-basal	0	0	0	0.0361	0.0017	0.059	0.0021	0.0001	0.0011	0.0004	0.0901	0.0067	0	0	0.2906	0	0.4779	0	0.0001	0	0	0	0	0	0	0	0	0.0982	0	0.0368	0.0208	0.0003	0.0077	0.0115	0.2218	0.0073	0.5	0.0009	0.3752	0.0003	0.0682	0.0004	0	0	0.0001	0	0
		20000000	0	0	0.0001	0.0001	0.0827	0.1474	0.0276	0.0005	0.1032	0.0001	0.0049	0.0005	0.0541	0.057	0	0	0.0002	0	0	0	0	0	0	0	0	0	0.0001	0.0091	0.0059	0.0447	0.3733	0.0034	0.2261	0.0016	0.021	0.0004	0.0007	0.5	0.0005	0	0.0072	0	0	0	0	0	0
		60000000	0	0	0	0.0162	0.002	0.0719	0.0026	0.0001	0.0014	0.0002	0.0532	0.0042	0	0	0.1615	0	0.3121	0	0	0	0	0	0	0	0	0	0	0.1274	0	0.0433	0.0246	0.0006	0.0083	0.0083	0.2816	0.0041	0.3775	0.0008	0.5	0	0.0908	0.0006	0	0	0	0	0
		600000000	0	0	0	0.0109	0.0001	0.0009	0.0005	0	0	0.0126	0.0397	0.4877	0	0	0	0.0026	0	0.2244	0.1131	0.0711	0.0013	0	0.0002	0	0	0	0	0	0	0	0.0016	0	0.0005	0.3943	0.0011	0.1843	0.0003	0	0	0.5	0	0.4273	0.0006	0.0338	0.0054	0	0.0012
		2000000000	0	0	0	0.0026	0.0054	0.2343	0.0044	0.0002	0.0036	0.0002	0.019	0.0015	0	0	0.0137	0	0.0215	0	0	0	0	0	0	0	0	0	0	0.4812	0	0.2625	0.0562	0.0011	0.0186	0.0049	0.3349	0.0012	0.0667	0.0064	0.0882	0	0.5	0	0	0	0	0	0
		10000000000	0	0	0	0.0195	0.0001	0.0012	0.0005	0	0	0.0222	0.0444	0.4451	0	0	0.0014	0.017	0.0007	0.3183	0.1865	0.1539	0.0047	0	0.0003	0	0	0	0	0	0	0.0001	0.0021	0	0.0004	0.4373	0.0012	0.1732	0.0013	0	0.0003	0.4327	0.0001	0.5	0.0035	0.0819	0.0146	0	0.0026
	25°C	S-basal	0	0	0	0	0	0.0004	0	0	0	0.4672	0.0022	0.0226	0	0	0	0.11	0	0.0016	0.0114	0.0034	0.299	0	0.0262	0	0	0	0	0	0	0	0.0003	0	0	0.069	0.0004	0.0039	0	0	0	0.0003	0	0.0037	0.5	0.0297	0.2278	0.0005	0.0493
		20000000	0	0	0	0.0005	0.0001	0.0006	0.0003	0	0	0.1018	0.0086	0.1225	0	0	0	0.1594	0	0.1233	0.2764	0.2374	0.0209	0	0.0031	0	0	0	0	0	0	0	0.0011	0	0.0002	0.252	0.0007	0.0222	0	0	0	0.0365	0	0.0828	0.0299	0.5	0.1259	0	0.0073
		60000000	0	0	0	0.0005	0	0.0006	0	0	0	0.2948	0.0044	0.0433	0	0	0	0.3651	0	0.0141	0.0542	0.0275	0.1328	0	0.0137	0	0	0	0	0	0	0	0.0009	0	0	0.1198	0.0004	0.0075	0	0	0	0.0035	0	0.0158	0.2221	0.1268	0.5	0.0001	0.0261
		600000000	0	0	0	0	0	0.0001	0	0	0	0.0122	0.0002	0.0011	0	0	0	0	0	0	0	0	0.0022	0.1885	0.0829	0.0167	0	0	0	0	0	0	0	0	0	0.0051	0	0	0	0	0	0	0	0	0.0005	0	0.0002	0.5	0.1067
		2000000000	0	0	0	0	0	0.0003	0	0	0	0.1108	0.0009	0.0066	0	0	0	0.0151	0	0.0021	0.0046	0.0036	0.0984	0.0384	0.4921	0.0086	0	0	0	0	0	0	0.0002	0	0	0.0201	0.0001	0.0008	0	0	0	0.0009	0	0.0017	0.0486	0.009	0.0275	0.1036	0.5
		10000000000	0	0	0	0	0	0.0002	0	0	0	0.0131	0.0003	0.001	0	0	0	0	0	0	0	0	0.0031	0.2314	0.0897	0.0367	0	0	0	0	0	0	0	0	0	0.0056	0	0	0	0	0	0	0	0	0.0006	0.0001	0.0003	0.4786	0.107
daf-7(ok3125)	15°C	S-basal	0.1397	0.0054	0	0	0.0003	0	0.0007	0.0044	0.0001	0	0.0006	0	0	0	0	0	0	0	0	0	0	0	0	0	0.0007	0.032	0.0001	0	0	0	0.0005	0.0016	0	0	0	0	0	0	0	0	0	0	0	0	0	0	0
		20000000	0.0156	0.0005	0	0	0.0003	0	0.0015	0.0125	0.0001	0	0.0007	0	0	0	0	0	0	0	0	0	0	0	0	0	0.0031	0.0039	0.0006	0	0	0	0.0005	0.0036	0	0	0	0	0	0	0	0	0	0	0	0	0	0	0
		60000000	0	0	0.0015	0.0001	0.1853	0.0772	0.0687	0.001	0.2916	0	0.0042	0.0004	0.2692	0.3139	0.0002	0	0.0006	0	0	0	0	0	0	0	0.0001	0	0.0006	0.0069	0.045	0.0213	0.4426	0.0062	0.4121	0.0009	0.0145	0.0004	0.0012	0.2503	0.0017	0	0.0063	0	0	0	0	0	0
		600000000	0	0	0	0.0029	0.0178	0.4766	0.009	0.0005	0.0137	0.0002	0.0121	0.0017	0.0028	0.003	0.0071	0	0.011	0.0002	0.0002	0.0001	0	0	0	0	0	0	0	0.199	0.0003	0.398	0.1288	0.0021	0.0577	0.0041	0.1584	0.0012	0.0262	0.0834	0.0332	0.0003	0.196	0.0002	0	0.0001	0	0	0
		2000000000	0	0	0.0916	0	0.2004	0.0031	0.4015	0.0071	0.0297	0	0.002	0	0.0049	0.002	0	0	0	0	0	0	0	0	0	0	0.0009	0	0.0276	0	0.174	0	0.0451	0.0761	0.0515	0	0.0011	0	0	0.0008	0	0	0	0	0	0	0	0	0
		10000000000	0	0	0.4385	0	0.064	0.0011	0.1591	0.0325	0.0048	0	0.0018	0	0.0001	0	0	0	0	0	0	0	0	0	0	0	0.0079	0	0.197	0	0.0156	0	0.0163	0.2413	0.0134	0	0.0006	0	0	0.0002	0	0	0	0	0	0	0	0	0
	17.5°C	S-basal	0.002	0.0009	0.1674	0.0032	0.392	0.0423	0.4489	0.0483	0.2343	0.0004	0.0056	0.0012	0.202	0.1823	0.0061	0.0003	0.0074	0.0009	0.0006	0.0005	0.0002	0.0001	0.0001	0.0001	0.0366	0.0015	0.1092	0.017	0.4538	0.0274	0.1735	0.128	0.2154	0.0015	0.0177	0.0016	0.0079	0.0845	0.0107	0.001	0.0181	0.0009	0.0002	0.0004	0.0002	0.0001	0.0001
		20000000	0	0	0.0444	0	0.2994	0.0048	0.4619	0.0044	0.073	0	0.0023	0	0.0283	0.0147	0	0	0	0	0	0	0	0	0	0	0.0002	0	0.0132	0	0.3301	0	0.069	0.0467	0.0877	0.0002	0.0019	0	0	0.0037	0	0	0	0	0	0	0	0	0
		60000000	0	0	0.0001	0.0004	0.0334	0.3429	0.0132	0.0003	0.0334	0	0.0072	0.0011	0.0095	0.0103	0.0022	0	0.0023	0	0	0	0	0	0	0	0	0	0	0.0738	0.0022	0.1925	0.2081	0.0023	0.1029	0.0027	0.0695	0.0009	0.0076	0.1996	0.0085	0	0.0614	0	0	0	0	0	0
		600000000	0	0	0	0.4338	0.0003	0.0078	0.0011	0	0.0001	0.0033	0.4853	0.0636	0	0	0.103	0.0026	0.0311	0.0076	0.0058	0.0056	0.0019	0.0008	0.0013	0.0003	0	0	0	0.0057	0	0.0022	0.0066	0.0001	0.0022	0.0664	0.0232	0.1147	0.0564	0.0003	0.0248	0.0163	0.0044	0.0211	0.0023	0.0041	0.0028	0.0008	0.0013
		2000000000	0	0	0	0.0043	0.0055	0.2267	0.0035	0.0002	0.0029	0.0001	0.0221	0.0019	0	0	0.0275	0	0.0496	0	0	0	0	0	0	0	0	0	0	0.4744	0	0.2541	0.0564	0.001	0.0212	0.0056	0.3723	0.0016	0.1025	0.008	0.1335	0	0.4634	0.0003	0	0	0	0	0
		10000000000	0	0	0.0003	0.0021	0.0144	0.4032	0.0081	0.0003	0.0104	0	0.0142	0.0015	0.0041	0.004	0.0135	0	0.0213	0	0.0001	0	0	0	0	0	0	0	0.0001	0.2787	0.0007	0.498	0.1041	0.0015	0.0457	0.004	0.2147	0.0008	0.0458	0.0526	0.0568	0.0001	0.2708	0.0001	0	0	0.0001	0	0
	20°C	S-basal	0	0	0.0001	0.0004	0.0306	0.3331	0.0132	0.0005	0.0311	0.0001	0.0071	0.0007	0.0073	0.0066	0.0003	0	0.0011	0	0	0	0	0	0	0	0	0	0	0.0585	0.0002	0.1807	0.2083	0.0021	0.0981	0.0025	0.0598	0.0005	0.0048	0.1899	0.0043	0	0.0454	0	0	0	0	0	0
		20000000	0	0	0.0001	0.0017	0.0284	0.389	0.0122	0.0003	0.0287	0	0.0103	0.0015	0.0102	0.01	0.004	0.0001	0.0048	0.0004	0.0004	0.0004	0	0	0	0	0	0	0.0001	0.0931	0.0019	0.2399	0.1803	0.0019	0.0864	0.0028	0.0884	0.0014	0.0121	0.1468	0.0114	0.0005	0.0784	0.0003	0.0001	0.0003	0.0001	0	0
		60000000	0	0	0	0.0073	0.0026	0.1248	0.0034	0.0002	0.0021	0.0001	0.0326	0.0029	0	0	0.0711	0	0.1313	0	0.0001	0	0	0	0	0	0	0	0	0.2614	0	0.1083	0.0349	0.0007	0.012	0.0066	0.4391	0.0022	0.2084	0.0021	0.2916	0	0.2157	0.0003	0	0	0	0	0
		600000000	0	0	0	0.0823	0.0001	0.0014	0.0006	0	0	0.0042	0.1275	0.2585	0	0	0.0012	0.0005	0.0001	0.0502	0.0264	0.0143	0.0005	0	0	0	0	0	0	0	0	0	0.0027	0	0.0009	0.2162	0.0021	0.477	0.0014	0	0.0004	0.1532	0.0001	0.1548	0.0001	0.0071	0.0014	0	0.0006
		2000000000	0	0	0	0.0273	0.0018	0.0515	0.0021	0.0001	0.0005	0.0003	0.0804	0.0067	0	0.0001	0.2605	0	0.4736	0	0	0	0	0	0	0	0	0	0	0.0739	0	0.0259	0.0196	0.0006	0.0071	0.0091	0.2005	0.0065	0.4997	0.0005	0.3559	0	0.0438	0.0006	0	0	0	0	0
		10000000000	0	0	0	0.2091	0.0006	0.0132	0.0013	0.0001	0.0002	0.0008	0.3037	0.0256	0	0	0.2145	0.0003	0.0708	0.0011	0.001	0.0006	0	0	0	0	0	0	0	0.0107	0	0.0027	0.0084	0	0.004	0.0299	0.043	0.0359	0.1172	0.0002	0.0486	0.0022	0.0052	0.0057	0	0.0005	0.0002	0	0
	25°C	S-basal	0	0	0	0.0009	0	0.0006	0.0001	0	0	0.1294	0.0076	0.1105	0	0	0.0001	0.2191	0.0001	0.1094	0.2558	0.2145	0.0323	0	0.0042	0	0	0	0	0	0	0.0001	0.0008	0	0.0001	0.2367	0.0006	0.0233	0	0	0.0001	0.0337	0	0.0772	0.0521	0.4414	0.1693	0	0.0115
		20000000	0	0	0	0.0005	0	0.0005	0.0002	0	0	0.4381	0.0032	0.0374	0	0	0.0001	0.2239	0	0.0192	0.0451	0.0316	0.2976	0.0009	0.0392	0.0001	0	0	0	0	0	0	0.0006	0	0	0.0915	0.0003	0.0072	0	0	0	0.0083	0	0.0155	0.4431	0.0923	0.3226	0.0019	0.0592
		60000000	0	0	0.0001	0.0001	0.0001	0.0005	0.0001	0.0001	0.0001	0.1964	0.0016	0.0094	0.0001	0.0001	0.0001	0.0081	0.0001	0.0008	0.002	0.0009	0.1894	0.0018	0.1932	0.0001	0.0001	0	0.0001	0.0001	0.0001	0.0001	0.0003	0.0001	0.0001	0.0286	0.0003	0.0015	0.0001	0.0001	0.0001	0.0002	0.0001	0.0009	0.0749	0.0056	0.0306	0.0064	0.2333
		600000000	0	0	0	0	0	0.0003	0	0	0	0.0226	0.0005	0.0016	0	0	0	0.0004	0	0	0	0	0.0064	0.0608	0.1908	0.0045	0	0	0	0	0	0	0.0001	0	0	0.0077	0	0.0001	0	0	0	0	0	0	0.0013	0.0001	0.0009	0.2283	0.2125
		2000000000	0	0	0	0.0003	0	0.0004	0	0	0	0.1857	0.0015	0.0087	0	0	0.0001	0.0138	0	0.0013	0.0037	0.0015	0.1791	0.0032	0.227	0.001	0	0	0	0	0	0	0.0002	0	0	0.0302	0.0001	0.0018	0	0	0	0.0008	0	0.001	0.0754	0.0066	0.0337	0.0123	0.2573
		10000000000	0	0	0	0	0	0.0004	0	0	0	0.0268	0.0006	0.0017	0	0	0	0.0003	0	0	0	0.0001	0.0078	0.0388	0.2366	0.0021	0	0	0	0	0	0	0.0001	0	0	0.008	0	0	0	0	0	0	0	0	0.0013	0.0001	0.0007	0.1706	0.2504
tph-1(n4622); daf-7(ok3125)	15°C	S-basal	0	0	0.2604	0	0.0324	0.0007	0.0817	0.1436	0.004	0	0.0015	0	0.0008	0.0007	0	0	0	0	0	0	0	0	0	0	0.0942	0	0.4968	0.0001	0.01	0.0001	0.0105	0.4873	0.0084	0	0.0006	0	0	0.0004	0	0	0	0	0	0	0	0	0
		20000000	0.0019	0.0002	0.006	0	0.0023	0.0002	0.007	0.1458	0.0009	0	0.0009	0	0.0002	0.0002	0	0	0	0	0	0	0	0	0	0	0.1224	0.0005	0.0159	0	0.0003	0	0.0015	0.0399	0.0006	0	0	0	0	0.0002	0	0	0	0	0	0	0	0	0
		60000000	0	0	0.1951	0.0002	0.1639	0.0038	0.341	0.0204	0.031	0	0.0021	0.0001	0.0113	0.0078	0.0004	0	0.0004	0	0	0	0	0	0	0	0.0064	0	0.0839	0.0007	0.1417	0.0011	0.0391	0.1284	0.0426	0	0.0016	0	0.0003	0.0035	0.0004	0	0.0008	0	0	0	0	0	0
		600000000	0	0	0	0.0003	0.0569	0.2391	0.0199	0.0006	0.0656	0	0.0061	0.0005	0.0345	0.0334	0.0005	0	0.0008	0	0	0	0	0	0	0	0	0	0	0.0389	0.0032	0.1155	0.2903	0.0033	0.1623	0.0023	0.0446	0.0004	0.0036	0.3513	0.0039	0	0.0337	0	0	0	0	0	0
		2000000000	0	0	0.0272	0	0.3424	0.0064	0.4143	0.0039	0.0868	0	0.0024	0	0.0343	0.0203	0	0	0	0	0	0	0	0	0	0	0.0002	0	0.0072	0	0.4017	0.0001	0.0779	0.04	0.1024	0.0003	0.0018	0	0	0.006	0	0	0	0	0	0	0	0	0
		10000000000	0	0	0.2187	0	0.1208	0.0017	0.2686	0.0161	0.0138	0	0.0018	0	0.0006	0.0001	0	0	0	0	0	0	0	0	0	0	0.0036	0	0.0755	0	0.0672	0	0.0245	0.134	0.0264	0.0001	0.0008	0	0	0.0004	0	0	0	0	0	0	0	0	0
	17.5°C	S-basal	0.0003	0.0001	0.0107	0.0076	0.1407	0.2572	0.0726	0.0049	0.202	0.0002	0.0145	0.0031	0.186	0.202	0.02	0.0005	0.026	0.0018	0.0014	0.0011	0.0001	0	0	0	0.0035	0.0002	0.0082	0.0958	0.0659	0.1682	0.3956	0.0131	0.2827	0.0041	0.084	0.0039	0.0331	0.4691	0.0379	0.0023	0.0925	0.0021	0.0002	0.0011	0.0005	0	0
		20000000	0	0	0.002	0	0.2517	0.0376	0.0987	0.0006	0.4316	0	0.0032	0.0001	0.4426	0.4937	0	0	0	0	0	0	0	0	0	0	0	0	0.0005	0.0008	0.0746	0.0055	0.3282	0.0077	0.4684	0.0006	0.0064	0.0001	0.0001	0.1198	0.0002	0	0.0005	0	0	0	0	0	0
		60000000	0	0	0.0011	0.0027	0.0314	0.4279	0.0133	0.0007	0.0361	0.0001	0.012	0.0012	0.0182	0.0191	0.0133	0	0.0208	0	0	0	0	0	0	0	0.0003	0	0.0007	0.1579	0.0052	0.3085	0.1803	0.0032	0.0937	0.0035	0.1303	0.0013	0.0321	0.167	0.0388	0.0003	0.1472	0.0001	0	0	0	0	0
		600000000	0	0	0	0.3964	0.0005	0.0103	0.0011	0	0.0003	0.0101	0.3815	0.1397	0.0005	0.0005	0.0848	0.0098	0.0445	0.0419	0.0272	0.0225	0.0064	0.0019	0.0041	0.0016	0	0	0	0.0132	0	0.0067	0.0065	0	0.0032	0.1225	0.0286	0.253	0.0569	0.0007	0.0365	0.0765	0.0103	0.0748	0.0072	0.0155	0.0094	0.0024	0.0044
		2000000000	0	0	0	0.021	0.0028	0.1144	0.0028	0.0001	0.0027	0.0007	0.0578	0.0056	0.0003	0.0004	0.1494	0.0006	0.2554	0.0014	0.0011	0.0012	0.0003	0	0.0001	0	0	0	0	0.2301	0.0001	0.1019	0.0333	0.0009	0.0134	0.0096	0.3803	0.0074	0.3138	0.0047	0.4057	0.0018	0.1948	0.0022	0.0004	0.0007	0.0006	0	0
		10000000000	0	0	0.0001	0.0058	0.0097	0.2929	0.0067	0.0003	0.0097	0.0002	0.0232	0.0023	0.0038	0.0044	0.0348	0	0.055	0.0002	0.0002	0.0002	0	0	0	0	0	0	0.0002	0.4354	0.0013	0.3529	0.0766	0.0012	0.0353	0.0046	0.315	0.0023	0.09	0.0322	0.1215	0.0003	0.4402	0.0002	0	0.0001	0	0	0
	20°C	S-basal	0	0	0	0.0114	0.0028	0.1095	0.0025	0.0001	0.0015	0.0002	0.0485	0.0038	0	0	0.1258	0	0.2279	0	0	0	0	0	0	0	0	0	0	0.2083	0	0.0851	0.0302	0.0008	0.0114	0.0077	0.3742	0.0032	0.2941	0.0029	0.3889	0	0.1792	0.0001	0	0	0	0	0
		20000000	0	0	0	0.0009	0.0099	0.3619	0.005	0.0003	0.0064	0.0001	0.0131	0.0014	0.0003	0.0002	0.0076	0	0.0101	0	0	0	0	0	0	0	0	0	0	0.2948	0	0.4515	0.0827	0.0014	0.0313	0.0037	0.2146	0.0011	0.0346	0.0224	0.0441	0	0.2869	0	0	0	0	0	0
		60000000	0	0	0	0.026	0.0019	0.0665	0.0028	0.0001	0.0008	0.0002	0.0727	0.0052	0	0	0.2288	0	0.3976	0	0	0	0	0	0	0	0	0	0	0.1141	0	0.0448	0.0233	0.0006	0.0094	0.0089	0.2576	0.0051	0.4306	0.0013	0.4387	0	0.0819	0.0007	0	0	0	0	0
		600000000	0	0	0	0.2295	0.0001	0.0024	0.0008	0	0	0.0026	0.2434	0.1343	0	0	0.0076	0	0.0016	0.0099	0.0058	0.0016	0.0002	0	0	0	0	0	0	0.0004	0	0.0002	0.0042	0	0.0011	0.1202	0.0036	0.2788	0.0055	0	0.001	0.0361	0	0.0506	0	0.0011	0.0003	0	0
		2000000000	0	0	0	0.1082	0.0009	0.0259	0.0017	0.0001	0.0005	0.0007	0.1936	0.0135	0	0	0.4172	0	0.1978	0.0005	0.0003	0.0002	0	0	0	0	0	0	0	0.0247	0	0.008	0.0122	0.0005	0.0045	0.019	0.0863	0.0187	0.2389	0	0.1357	0.0008	0.0141	0.0019	0	0.0001	0	0	0.0001
		10000000000	0	0	0	0.2722	0.0003	0.0099	0.0014	0	0.0002	0.001	0.3567	0.0294	0	0	0.139	0	0.0297	0.0001	0.0007	0	0	0	0	0	0	0	0	0.004	0	0.0013	0.0075	0.0002	0.0029	0.0352	0.0241	0.0421	0.0698	0	0.026	0.0009	0.0018	0.0047	0	0	0.0001	0	0
	25°C	S-basal	0	0	0	0.0001	0	0.0005	0	0	0	0.4055	0.0027	0.0264	0	0	0	0.1735	0	0.0035	0.0165	0.0066	0.2276	0	0.0183	0	0	0	0	0	0	0	0.0004	0	0	0.0839	0.0005	0.0049	0	0	0	0.0011	0	0.0053	0.3895	0.0518	0.3109	0.0005	0.0408
		20000000	0	0	0	0.0001	0	0.0006	0	0	0	0.3729	0.0032	0.0323	0	0	0	0.2459	0	0.0071	0.0325	0.0151	0.2072	0.0002	0.0192	0	0	0	0	0	0	0	0.0004	0	0	0.0977	0.0005	0.0059	0	0	0	0.0022	0	0.009	0.3421	0.0767	0.3788	0.0008	0.0411
		60000000	0	0	0	0	0	0.0004	0	0	0	0.2643	0.0016	0.0098	0	0	0	0.0189	0	0.0008	0.0025	0.001	0.2854	0.0013	0.1213	0	0	0	0	0	0	0	0.0004	0	0	0.0367	0.0002	0.002	0	0	0	0.0003	0	0.0008	0.1254	0.0089	0.0513	0.0042	0.1656
		600000000	0	0	0	0	0	0.0004	0	0	0	0.0468	0.0005	0.002	0	0	0	0.0001	0	0	0.0001	0	0.0183	0.0121	0.4077	0.0004	0	0	0	0	0	0	0.0001	0	0	0.0104	0.0001	0.0003	0	0	0	0	0	0.0001	0.0026	0.0001	0.0016	0.063	0.4096
		2000000000	0	0	0	0	0	0.0004	0	0	0	0.2281	0.0017	0.011	0	0	0	0.0316	0	0.0026	0.0053	0.0052	0.2404	0.0065	0.2109	0.002	0	0	0	0	0	0	0.0003	0	0	0.0348	0.0001	0.0018	0	0	0	0.0014	0	0.0029	0.1256	0.013	0.0616	0.0177	0.242
		10000000000	0	0	0	0	0	0.0004	0	0	0	0.0411	0.0009	0.0022	0	0	0	0.0001	0	0	0	0	0.014	0.0104	0.3821	0.0001	0	0	0	0	0	0	0.0001	0	0	0.0103	0.0001	0	0	0	0	0	0	0	0.003	0.0001	0.0015	0.0617	0.3837
[truncated: 49 more columns]
