# Supplementary material for: A Multicellular Network Mechanism for Temperature-Robust Food Sensing
Source: Cell Rep. 2020 Dec 22;33(12):108521. doi: 10.1016/j.celrep.2020.108521 (PMC7773553; doi:10.1016/j.celrep.2020.108521)
Supplement: Table S2. Quantification of the Overlap between the Dynamic Ranges of All Lifespans, Related to Figure 1 [file mmc3.xlsx]

## Sheet: Lifespan Dynamic Range
Table S2. Quantification of the overlap between the dynamic ranges of all lifespans
Pairwise comparison of the overlap between distributions of dynamic range of lifespans for each genotype across all 6 food levels per temperature
A value of 0.5 corresponds to 100% overlap between the distributions being compared. A value of 0 means that the distributions being compared are completely separate.
Genotype		N2 - Wild Type				tph-1(n4622)				daf-7(ok3125)				tph-1(n4622); daf-7(ok3125)
	Temperature	15°C	17.5°C	20°C	25°C	15°C	17.5°C	20°C	25°C	15°C	17.5°C	20°C	25°C	15°C	17.5°C	20°C	25°C
N2 - Wild Type	15°C	0.5	0.0055	0	0	0.0025	0.001	0	0	0.0005	0.002	0	0	0	0.0005	0	0
	17.5°C	0.0055	0.5	0.0005	0	0.2955	0.06	0	0	0.084	0.0065	0	0	0	0.0055	0	0
	20°C	0	0.0005	0.5	0	0	0.0265	0.008	0	0.002	0.175	0.001	0	0.261	0.041	0	0
	25°C	0	0	0	0.5	0	0	0.01	0.0305	0	0.0015	0.243	0.0095	0.0025	0.1045	0.09	0
tph-1(n4622)	15°C	0.0025	0.2955	0	0	0.5	0.019	0	0	0.031	0.005	0	0	0	0.0055	0	0
	17.5°C	0.001	0.06	0.0265	0	0.019	0.5	0.001	0	0.379	0.045	0	0	0.028	0.017	0	0
	20°C	0	0	0.008	0.01	0	0.001	0.5	0.0005	0.0015	0.193	0.086	0.001	0.1365	0.4075	0.0005	0
	25°C	0	0	0	0.0305	0	0	0.0005	0.5	0	0	0.022	0.2255	0	0.0135	0.37	0.017
daf-7(ok3125)	15°C	0.0005	0.084	0.002	0	0.031	0.379	0.0015	0	0.5	0.0235	0	0	0.009	0.0125	0	0
	17.5°C	0.002	0.0065	0.175	0.0015	0.005	0.045	0.193	0	0.0235	0.5	0.022	0	0.411	0.1905	0.0015	0
	20°C	0	0	0.001	0.243	0	0	0.086	0.022	0	0.022	0.5	0.0085	0.0225	0.229	0.0525	0
	25°C	0	0	0	0.0095	0	0	0.001	0.2255	0	0	0.0085	0.5	0	0.0065	0.1735	0.0675
tph-1(n4622); daf-7(ok3125)	15°C	0	0	0.261	0.0025	0	0.028	0.1365	0	0.009	0.411	0.0225	0	0.5	0.141	0.001	0
	17.5°C	0.0005	0.0055	0.041	0.1045	0.0055	0.017	0.4075	0.0135	0.0125	0.1905	0.229	0.0065	0.141	0.5	0.032	0.001
	20°C	0	0	0	0.09	0	0	0.0005	0.37	0	0.0015	0.0525	0.1735	0.001	0.032	0.5	0.0125
	25°C	0	0	0	0	0	0	0	0.017	0	0	0	0.0675	0	0.001	0.0125	0.5
