# Supplementary material for: A Multicellular Network Mechanism for Temperature-Robust Food Sensing
Source: Cell Rep. 2020 Dec 22;33(12):108521. doi: 10.1016/j.celrep.2020.108521 (PMC7773553; doi:10.1016/j.celrep.2020.108521)
Supplement: Table S3. Quantification of the Overlap between the Food Decoding Power of All Lifespans, Related to Figures 2 and 3 [file mmc4.xlsx]

## Sheet: Food Decoding Power by Lifespan
Table S3. Quantification of the overlap between the food decoding power of all lifespans
Pairwise comparison of the overlap between distributions of the average food decoding power of lifespans for each genotype per temperature
A value of 0.5 corresponds to 100% overlap between the distributions being compared. A value of 0 means that the distributions being compared are completely separate.
Genotype		N2 - Wild Type				tph-1(n4622)				daf-7(ok3125)				tph-1(n4622); daf-7(ok3125)
	Temperature	15°C	17.5°C	20°C	25°C	15°C	17.5°C	20°C	25°C	15°C	17.5°C	20°C	25°C	15°C	17.5°C	20°C	25°C
N2 - Wild Type	15°C	0.5	0.075	0.07	0.38	0.16	0.085	0.18	0.02	0.01	0	0	0.005	0	0	0	0
	17.5°C	0.075	0.5	0.305	0.18	0.02	0.015	0.025	0	0	0	0	0	0	0	0	0
	20°C	0.07	0.305	0.5	0.3	0.025	0	0.02	0	0	0	0	0	0	0	0	0
	25°C	0.38	0.18	0.3	0.5	0.175	0.12	0.115	0.03	0.01	0	0	0	0	0	0	0
tph-1(n4622)	15°C	0.16	0.02	0.025	0.175	0.5	0.315	0.35	0.07	0.015	0	0	0	0	0	0	0
	17.5°C	0.085	0.015	0	0.12	0.315	0.5	0.43	0.205	0.16	0.055	0.03	0.065	0.015	0.02	0	0.035
	20°C	0.18	0.025	0.02	0.115	0.35	0.43	0.5	0.165	0.105	0.045	0.005	0.04	0.015	0.01	0	0.005
	25°C	0.02	0	0	0.03	0.07	0.205	0.165	0.5	0.44	0.24	0.125	0.245	0.11	0.065	0	0.11
daf-7(ok3125)	15°C	0.01	0	0	0.01	0.015	0.16	0.105	0.44	0.5	0.055	0	0.16	0.015	0.005	0	0.025
	17.5°C	0	0	0	0	0	0.055	0.045	0.24	0.055	0.5	0.2	0.415	0.245	0.07	0	0.195
	20°C	0	0	0	0	0	0.03	0.005	0.125	0	0.2	0.5	0.19	0.405	0.22	0	0.41
	25°C	0.005	0	0	0	0	0.065	0.04	0.245	0.16	0.415	0.19	0.5	0.23	0.125	0.02	0.205
tph-1(n4622); daf-7(ok3125)	15°C	0	0	0	0	0	0.015	0.015	0.11	0.015	0.245	0.405	0.23	0.5	0.15	0	0.39
	17.5°C	0	0	0	0	0	0.02	0.01	0.065	0.005	0.07	0.22	0.125	0.15	0.5	0.04	0.33
	20°C	0	0	0	0	0	0	0	0	0	0	0	0.02	0	0.04	0.5	0.025
	25°C	0	0	0	0	0	0.035	0.005	0.11	0.025	0.195	0.41	0.205	0.39	0.33	0.025	0.5
