# Supplementary material for: A Multicellular Network Mechanism for Temperature-Robust Food Sensing
Source: Cell Rep. 2020 Dec 22;33(12):108521. doi: 10.1016/j.celrep.2020.108521 (PMC7773553; doi:10.1016/j.celrep.2020.108521)
Supplement: Table S5. Quantification of the Overlap between the Dynamic Ranges of Reporter Expression across All Conditions, Related to Figures 4, 7, and S6 [file mmc6.xlsx]

## Sheet: ADF Dynamic Range
Table S5. Quantification of the overlap between the dynamic ranges of reporter expression across all conditions
Pairwise comparison of the overlap between distributions of the dynamic range of expression of tph-1::mCherry transcriptional reporter in ADF neurons in each genetic background across all 6 food levels per temperature
A value of 0.5 corresponds to 100% overlap between the distributions being compared. A value of 0 means that the distributions being compared are completely separate.
Genotype		QL196 - Wild Type Background			QL404 - tph-1(-) Background			QL402 - daf-7(-) Background			QL435 - tph-1(-); daf-7(-) Background
	Temperature	15°C	20°C	25°C	15°C	20°C	25°C	15°C	20°C	25°C	15°C	20°C	25°C
QL196 - Wild Type Background	15°C	0.5	0.032	0.0104	0.2906	0.1004	0.005	0.0544	0.0724	0	0.1694	0.0176	0.0568
	20°C	0.032	0.5	0.1704	0.0906	0.3278	0.2104	0.448	0.474	0	0.2734	0.3056	0.3924
	25°C	0.0104	0.1704	0.5	0.0262	0.1174	0.3792	0.2624	0.1832	0.0038	0.1112	0.3178	0.2966
QL404 - tph-1(-) Background	15°C	0.2906	0.0906	0.0262	0.5	0.208	0.0222	0.1152	0.1524	0	0.3038	0.0506	0.1192
	20°C	0.1004	0.3278	0.1174	0.208	0.5	0.1232	0.3116	0.3752	0.0002	0.4192	0.1994	0.2836
	25°C	0.005	0.2104	0.3792	0.0222	0.1232	0.5	0.3238	0.2358	0	0.1324	0.4274	0.3786
QL402 - daf-7(-) Background	15°C	0.0544	0.448	0.2624	0.1152	0.3116	0.3238	0.5	0.4234	0.0026	0.2734	0.3938	0.461
	20°C	0.0724	0.474	0.1832	0.1524	0.3752	0.2358	0.4234	0.5	0.0004	0.3222	0.3196	0.394
	25°C	0	0	0.0038	0	0.0002	0	0.0026	0.0004	0.5	0.0018	0.0004	0.0026
QL435 - tph-1(-); daf-7(-) Background	15°C	0.1694	0.2734	0.1112	0.3038	0.4192	0.1324	0.2734	0.3222	0.0018	0.5	0.18	0.257
	20°C	0.0176	0.3056	0.3178	0.0506	0.1994	0.4274	0.3938	0.3196	0.0004	0.18	0.5	0.4424
	25°C	0.0568	0.3924	0.2966	0.1192	0.2836	0.3786	0.461	0.394	0.0026	0.257	0.4424	0.5

## Sheet: NSM Dynamic Range
Table S5. Quantification of the overlap between the dynamic ranges of reporter expression across all conditions
Pairwise comparison of the overlap between distributions of the dynamic range of expression of tph-1::mCherry transcriptional reporter in NSM neurons in each genetic background across all 6 food levels per temperature
A value of 0.5 corresponds to 100% overlap between the distributions being compared. A value of 0 means that the distributions being compared are completely separate.
Genotype		QL196 - Wild Type Background			QL404 - tph-1(-) Background			QL402 - daf-7(-) Background			QL435 - tph-1(-); daf-7(-) Background
	Temperature	15°C	20°C	25°C	15°C	20°C	25°C	15°C	20°C	25°C	15°C	20°C	25°C
QL196 - Wild Type Background	15°C	0.5	0.1214	0.009	0.0494	0.0074	0.0004	0.28	0.2476	0.0642	0.3322	0.0168	0.0392
	20°C	0.1214	0.5	0.0732	0.305	0.0592	0.0082	0.3214	0.4558	0.2588	0.2652	0.0842	0.171
	25°C	0.009	0.0732	0.5	0.1564	0.4086	0.2464	0.051	0.1468	0.3244	0.0414	0.434	0.418
QL404 - tph-1(-) Background	15°C	0.0494	0.305	0.1564	0.5	0.1222	0.0352	0.1864	0.342	0.3866	0.1494	0.1662	0.2816
	20°C	0.0074	0.0592	0.4086	0.1222	0.5	0.3672	0.0414	0.1196	0.262	0.0286	0.4692	0.3498
	25°C	0.0004	0.0082	0.2464	0.0352	0.3672	0.5	0.013	0.0604	0.161	0.008	0.3534	0.2326
QL402 - daf-7(-) Background	15°C	0.28	0.3214	0.051	0.1864	0.0414	0.013	0.5	0.4046	0.164	0.4426	0.068	0.1184
	20°C	0.2476	0.4558	0.1468	0.342	0.1196	0.0604	0.4046	0.5	0.2856	0.3612	0.1506	0.2232
	25°C	0.0642	0.2588	0.3244	0.3866	0.262	0.161	0.164	0.2856	0.5	0.1458	0.3026	0.4092
QL435 - tph-1(-); daf-7(-) Background	15°C	0.3322	0.2652	0.0414	0.1494	0.0286	0.008	0.4426	0.3612	0.1458	0.5	0.0462	0.0908
	20°C	0.0168	0.0842	0.434	0.1662	0.4692	0.3534	0.068	0.1506	0.3026	0.0462	0.5	0.3788
	25°C	0.0392	0.171	0.418	0.2816	0.3498	0.2326	0.1184	0.2232	0.4092	0.0908	0.3788	0.5

## Sheet: ASI Dynamic Range
Table S5. Quantification of the overlap between the dynamic ranges of reporter expression across all conditions
Pairwise comparison of the overlap between distributions of the dynamic range of expression of daf-7::Venus transcriptional reporter in ASI neurons in each genetic background across all 6 food levels per temperature
A value of 0.5 corresponds to 100% overlap between the distributions being compared. A value of 0 means that the distributions being compared are completely separate.
Genotype		QL196 - Wild Type Background			QL404 - tph-1(-) Background			QL402 - daf-7(-) Background			QL435 - tph-1(-); daf-7(-) Background
	Temperature	15°C	20°C	25°C	15°C	20°C	25°C	15°C	20°C	25°C	15°C	20°C	25°C
QL196 - Wild Type Background	15°C	0.5	0.1144	0.0002	0.135	0.119	0.0104	0.3646	0.0872	0.244	0.2716	0.1416	0.1038
	20°C	0.1144	0.5	0.0002	0.4788	0.4354	0.0266	0.1378	0	0.003	0.011	0.0008	0.0008
	25°C	0.0002	0.0002	0.5	0.0022	0.0046	0.0178	0.0002	0	0	0	0	0
QL404 - tph-1(-) Background	15°C	0.135	0.4788	0.0022	0.5	0.4266	0.0526	0.1818	0.0004	0.0058	0.019	0.0008	0.002
	20°C	0.119	0.4354	0.0046	0.4266	0.5	0.115	0.1564	0.0012	0.0074	0.0202	0.0022	0.0044
	25°C	0.0104	0.0266	0.0178	0.0526	0.115	0.5	0.0114	0	0	0.0008	0	0
QL402 - daf-7(-) Background	15°C	0.3646	0.1378	0.0002	0.1818	0.1564	0.0114	0.5	0.0084	0.0796	0.1128	0.028	0.025
	20°C	0.0872	0	0	0.0004	0.0012	0	0.0084	0.5	0.1556	0.15	0.3382	0.493
	25°C	0.244	0.003	0	0.0058	0.0074	0	0.0796	0.1556	0.5	0.4692	0.2806	0.1858
QL435 - tph-1(-); daf-7(-) Background	15°C	0.2716	0.011	0	0.019	0.0202	0.0008	0.1128	0.15	0.4692	0.5	0.2776	0.1856
	20°C	0.1416	0.0008	0	0.0008	0.0022	0	0.028	0.3382	0.2806	0.2776	0.5	0.3566
	25°C	0.1038	0.0008	0	0.002	0.0044	0	0.025	0.493	0.1858	0.1856	0.3566	0.5
