# Supplementary material for: A Multicellular Network Mechanism for Temperature-Robust Food Sensing
Source: Cell Rep. 2020 Dec 22;33(12):108521. doi: 10.1016/j.celrep.2020.108521 (PMC7773553; doi:10.1016/j.celrep.2020.108521)
Supplement: Table S6. Quantification of the Overlap between the Food Decoding Power of Combinatorial Reporter Expression across All Conditions, Related to Figures 4 and S6 [file mmc7.xlsx]

## Sheet: Food Decoding Power Expression
Table S6. Quantification of the overlap between the food decoding power of combinatorial reporter expression across all conditions
Pairwise comparison of the overlap of the distributions of the food decoding power of combined transcriptional reporter expression per temperature
A value of 0.5 corresponds to 100% overlap between the distributions being compared. A value of 0 means that the distributions being compared are completely separate.
Genotype		QL196 - Wild Type Background			QL404 - tph-1(-) Background			QL402 - daf-7(-) Background			QL435 - tph-1(-); daf-7(-) Background
	Temperature	15°C	20°C	25°C	15°C	20°C	25°C	15°C	20°C	25°C	15°C	20°C	25°C
QL196 - Wild Type Background	15°C	0.5	0.08	0	0.12	0.02	0	0.42	0.3	0.12	0.26	0.46	0.3
	20°C	0.08	0.5	0	0.46	0.08	0	0.06	0.02	0.44	0.02	0.08	0.04
	25°C	0	0	0.5	0	0.04	0.42	0	0	0.02	0	0	0
QL404 - tph-1(-) Background	15°C	0.12	0.46	0	0.5	0.08	0	0.04	0.06	0.48	0.06	0.08	0.04
	20°C	0.02	0.08	0.04	0.08	0.5	0.04	0	0	0.1	0	0	0
	25°C	0	0	0.42	0	0.04	0.5	0	0	0	0	0	0
QL402 - daf-7(-) Background	15°C	0.42	0.06	0	0.04	0	0	0.5	0.26	0.06	0.28	0.46	0.28
	20°C	0.3	0.02	0	0.06	0	0	0.26	0.5	0.08	0.46	0.32	0.46
	25°C	0.12	0.44	0.02	0.48	0.1	0	0.06	0.08	0.5	0	0.06	0.06
QL435 - tph-1(-); daf-7(-) Background	15°C	0.26	0.02	0	0.06	0	0	0.28	0.46	0	0.5	0.24	0.38
	20°C	0.46	0.08	0	0.08	0	0	0.46	0.32	0.06	0.24	0.5	0.34
	25°C	0.3	0.04	0	0.04	0	0	0.28	0.46	0.06	0.38	0.34	0.5
